# Supplementary material for: Seasonal Influenza Vaccination Uptake Among Australian Healthcare Professionals: An Archetype for Success
Source: Vaccines (Basel). 2025 Jan 14;13(1):71. doi: 10.3390/vaccines13010071 (PMC11769453; doi:10.3390/vaccines13010071)
Supplement: Supplementary file 1 [file vaccines-13-00071-s001.zip]

Archive with 1 entries (1 files):
- vaccines-3391620-supplementary.pdf
